# Supplementary material for: Shaping the Bioactive Properties of Kombucha Drinks by Using Raw Materials Alternative to Tea
Source: Molecules. 2026 Apr 1;31(7):1170. doi: 10.3390/molecules31071170 (PMC13074635; doi:10.3390/molecules31071170)
Supplement: Supplementary file 1 [file molecules-31-01170-s001.zip]

Archive with 2 entries (2 files):
- Chandran et al_Supplementary Material S1.pdf
- Chandran et al_Supplementary Material S2.pdf
